# Supplementary material for: High-Density Lipoprotein Particles and Torque Teno Virus in Stable Outpatient Kidney Transplant Recipients
Source: Viruses. 2024 Jan 18;16(1):143. doi: 10.3390/v16010143 (PMC10818741; doi:10.3390/v16010143)
Supplement: Supplementary file 1 [file viruses-16-00143-s001.zip]

Archive with 1 entries (1 files):
- viruses-2802241-supplementary.pdf
